# Supplementary material for: Final Analysis of Post‐Marketing Surveillance for Avelumab + Axitinib in Patients With Renal Cell Carcinoma in Japan
Source: Cancer Med. 2025 Jan 21;14(2):e70275. doi: 10.1002/cam4.70275 (PMC11750683; doi:10.1002/cam4.70275)
Supplement: Supplementary file 1 — Data S1. [file CAM4-14-e70275-s001.zip]

Archive with 2 entries (2 files):
- 36023229_Japan RCC PMS Figures_v3_Supplementary Figure1.eps
- Supporting Information_RCC_Japan_PMS_Manuscript_02Jan24.docx
